# Supplementary material for: Stakeholder opinions on scientific forest management policy implementation in Nepal
Source: PLoS One. 2018 Sep 5;13(9):e0203106. doi: 10.1371/journal.pone.0203106 (PMC6124746; doi:10.1371/journal.pone.0203106)
Supplement: S3 File — (XLSX) [file pone.0203106.s003.xlsx]

## Sheet: Withinfactor
		Government			NGO			Research
Strength		Geometric Mean			Geometric Mean			Geometric Mean		Geometric mean of individual responses that goes in matrix analysis
Financially attractive:Improved productivity		0.573513			1.5785			0.938143
Financially attractive:Reduced risk and hazard		1.14115			2.71309			3.63714
Financially attractive:Reduced foreign dependence		0.580533			1.28994			2.09775
Improved productivity:Reduced risk and hazard		2.47672			2.17791			3.79337
Improved productivity:Reduced foreign dependence		3.04028			3.00492			4.17253
Reduced risk and hazard:Reduced foreign dependence		0.566252			1.37973			1.46311
Weakness
Inadequate manpower:Lower community involvement		2.69367			3.2141			1.84626
Inadequate manpower:Corruption		1.9442			2.41218			0.358379
Inadequate manpower:Lack of harvesting technology		0.520036			1.06961			0.491914
Lower community involvement:Corruption		1.40326			0.311129			0.697467
Lower community involvement:Lack of harvesting technology		0.349338			0.459157			0.938143
Corruption:Lack of harvesting technology		0.340744			1.28994			2.33212
Opportunity		1.11503			0.280913			1.22284
Wood crisis mitigation:Wood based employment		0.953069			0.459157			1.06594
Wood crisis mitigation:Rural development		0.294986			0.543946			0.428794
Wood crisis mitigation:Reduced illegal logging		3.23089			2.25519			2.33212
Wood based employment:Rural development		0.37124			1.93635			1.54307
Wood based employment:Reduced illegal logging		0.408701			1.7483			1.88693
Rural development:Reduced illegal logging
Threats
Policy/legal uncertainty:Low stakeholder support		0.586951			1.90365			3.23534
Policy/legal uncertainty:Market uncertainty		1.16993			3.6239			2.85182
Policy/legal uncertainty:Less supporting infrastructure		0.444502			3.6239			2.67542
Low stakeholder support:Market uncertainty		2.09139			2.29017			1.27537
Low stakeholder support:Less supporting infrastructure		0.686692			1.37973			1.11172
Market uncertainty:Less supporting infrastructure		0.384589			0.581811			1.06594

## Sheet: Between factor
				Government			NGO			Research
				Geometric Mean			Geometric Mean			Geometric Mean
Strength-weakness				2.92402			1.70998			5
Strength-opportunity				2.46621			0.467295			5
strength-threat				1.44225			1			0.774597
weakness-opportunity				1.11869			0.522758			1.29099
weakness-threat				1.70998			1			0.2
opportunity-threat				2.0274			1			0.258199
